# Supplementary material for: Genome-wide DNA methylation analyses in the brain reveal four differentially methylated regions between humans and non-human primates
Source: BMC Evol Biol. 2012 Aug 16;12:144. doi: 10.1186/1471-2148-12-144 (PMC3483258; doi:10.1186/1471-2148-12-144)
Supplement: Additional file 3 — Table S2. Information and primers of the 150 candidate regions. [file 1471-2148-12-144-S3.xls]

## Sheet: bsp_region.txt
#150 Candidate DMRs found using MeDIP-Chip method and the PCR information of MassARRAY.
#CpG site ID of every DMR is numbered from 5' to 3' of the sequences of the PCR regions on measured strand.
Region ID (H, human; M, rhesus macaque)	Chromosome	DMR start	DMR end	DMR length	PCR region start	PCR region end	PCR length	Measured strand	Forward primer (5'~3')	Reverse primer (5'~3')
H_1	chr2	218790518	218790667	149	218790437	218790774	337	sense	TTATGATTTTGTTGGAGGTGAATAA	CCACAAATCTCCTACCCTTTAACAC
M_1	chr12	82039015	82039164	149	82038934	82039271	337	sense	TTATGATTTTGTTGGAGGTGAATAA	CCACAAATCTCCTACCCTTTAACAC
H_2	chr6	42017230	42017379	149	42016815	42017188	373	reverse	TTGGTTTATTGGATGTTGGAGG	AACCCAAAATTTTCCAAAC
M_2	chr4	41779029	41779178	149	41778614	41778987	373	reverse	TTGGTTTATTGGATGTTGGAGG	AACCCAAAATTTTCCAAAC
H_3	chr3	6877681	6877855	174	6877661	6877823	162	sense	GATGATGTAAATTAGTGGGGAGGG	CTCTCTCCAACAACCCAACACT
M_3	chr2	54123752	54123926	174	54123732	54123894	162	sense	GATGATGTAAATTAGTGGGGAGGG	CTCTCTCCAACAACACAACACT
H_4	chr14	23633629	23633822	193	23633609	23633894	285	sense	GGCGATTGTTGTGGGTTTAG	CCTTATCCCCAAAACCCTACT
M_4	chr7	86984159	86984360	201	86984170	86984424	254	sense	GTGTGTTTTTTGGGAGGGTAG	CCTTATCCCCAAAACCCTACT
H_5	chr1	144300295	144300526	231	144300231	144300589	358	reverse	GGTAGAAGGGGGTTTTAGAG	TATCCCCAAAATACTCACCC
M_5	chr1	126051752	126051986	234	126051728	126052060	332	reverse	AGGTTAGTAGAAAGGGGTTTTAGAG	CCCTTCTAATCAACAAAACAATCTT
H_6	chr3	154362676	154362910	234	154362701	154363061	360	sense	GTTTAGTAGAGGTTGTGGGAGAG	AAACCCAAAAAAAAACAACCC
M_6	chr2	134486159	134486393	234	134486337	134486542	205	reverse	ATTTAGGAGAGAGTAGTTTAGAGAA	CAACTAAAAACTCCAACCATC
H_7	chr15	22472114	22472354	240	22472041	22472388	347	sense	CGGTGGTTGAGGAGAGTTGAGT	ATAACCAACCCCCAACCCACA
M_7	chr7	3647474	3647714	240	3647398	3647747	349	sense	AGGCGGTGGTTGAGGAGAGT	TAACCAAACCCCAACCCACA
H_8	chr19	10242853	10243096	243	10242793	10243123	330	sense	GTTGAGTTTTTTTGTTATTTAGAGTTG	CCAACCCCCTACCCTTTTTT
M_8	chr19	10081492	10081736	244	10081432	10081787	355	sense	GTTGAGTTTTTTTGTTATTTAGAGTTG	AAAATAAAATCTACCCCTCCCCTC
H_9	chr1	148248950	148249197	247	148249187	148249564	377	sense	GGATTTGGAGTTGGAGTTAGAA	TACCCCAAAATCCTAAAAATCC
M_9	chr1	128366697	128366943	246	128366933	128367311	378	sense	GGATTTGGAGTTGGAGTTAGAA	TACCCCAAAATCCTAAAAATCC
H_10	chr1	153545373	153545622	249	153545313	153545521	208	sense	AGCGGATTTTGTTTTTAGGAGTA	CTAAAAAACCAACCAATCTAACCC
M_10	chr1	133870859	133871108	249	133870791	133870963	172	sense	GAGTATTGAGTAGTTTTTGTTTTTAGGA	CAACAAACTAACCTTCTAATACCTCACA
H_11	chr3	168935617	168935866	249	168935544	168935860	316	sense	GTTAATAGTAGGAGAATTTTTTGTTTTTG	AAAAAACTACCCCTCTACCCAATAC
M_11	chr2	119381899	119382133	234	119381856	119382117	261	sense	GGGAGGAGGTGAGATGAATAG	AAATCCCCACACCAAACCCT
H_12	chr17	70617676	70617925	249	70617766	70618079	313	reverse	TGGTTTTTATTTTGGTTTTGGG	ACTCCTACAAAATTCTAAAACCCC
M_12	chr16	70392975	70393227	252	70393065	70393381	316	reverse	TGGTTTTTATTTTGGTTTTGGG	ACTCCTACAAAATTCTAAAACCCC
H_13	chr20	3096807	3097056	249	3096748	3097085	337	reverse	TTTTTTGGTGGTAGTGAATTTTTTG	CAAAAACACAACCTATCCCTCC
M_13	chr10	36475854	36476070	216	36475835	36476155	320	sense	GGTTGTAGTAGGTGGTAGGTTTG	AAACTAAACAAAATCAAAATCCACA
H_14	chr3	126576281	126576530	249	126576262	126576703	441	reverse	GGTTTTTAGAAAGGTTGGAGTTG	CAAAACCCTAATATCTCCCTAACC
M_14	chr2	45352199	45352379	180	45352026	45352365	339	reverse	GAGGTTGGGGGTGGTTAGGG	CTTCCCTTCTCCCAAAAAACAC
H_15	chr1	225194142	225194391	249	225194094	225194457	363	sense	GGGTAAGGGGTTTTTGTTATATAGAG	CAAAAAAAACCAATAAAAAACTACCT
M_15	chr1	143429171	143429427	256	143429123	143429493	370	sense	GGGAAAGGGGTTTTTGTTATATAGAG	CAAAAAAAACCAATAAAAAACTACCT
H_16	chr19	10515259	10515508	249	10514972	10515395	423	reverse	GGAGGTAGTAGAGTTGGGGAA	CTCCAATCTAAACAACAAAACCA
M_16	chr19	10347738	10347966	228	10347455	10347853	398	reverse	GGAGGTAGTAGAGTTGGGGAG	TCCAATCTAAACAACAAAACCA
H_17	chr1	199742474	199742723	249	199742406	199742669	263	reverse	GTTGTTTTTTTTTGGAGGTATTAGGT	AACCCAAATATTTACCCCACCC
M_17	chr1	168992300	168992549	249	168992233	168992496	263	reverse	GTTGTTTTTTTTTGGAGGTATTAGGT	AAACCAAATATTTACCCCACCC
H_18	chr11	62126879	62127128	249	62126886	62127101	215	sense	GAGCGGTATAGGGAGTTGATG	CCAAAAACCTAAAAATCCAACCC
M_18	chr14	11489877	11490134	257	11489885	11490107	222	sense	GAGCGGTATAGGGAGTTGATG	CAAAAACCTAAAAATCCAACCC
H_19	chr8	144694447	144694696	249	144694191	144694631	440	sense	TTTAGGATGAGGAGATTGTAGTGA	AATCCCCTACCCCCTTATC
M_19	chr8	146169345	146169531	186	146169070	146169301	231	reverse	TGTAGAGGGTGGAGGTAGGG	CACCCTAACCTAAATAACAACAACA
H_20	chr9	134445813	134446062	249	134445918	134446115	197	sense	TAGTTTTTTGGGGGTTGGGG	ACCTAAATCCTCTCTACACAACCCC
M_20	chr15	6061282	6061509	227	6061367	6061563	196	sense	TAGTTTTTTGGGGGTTGGGG	ATCTAAATCCTCTCTACACAACCCC
H_21	chr3	185912030	185912279	249	185911961	185912302	341	reverse	TGTTGTAGATATTAGAGAGTAGGGGG	AAAACAAAATCTTCAAATCTCC
M_21	chr2	101940411	101940677	266	101940360	101940701	341	reverse	TGTTGTAGATATTAGAGAGTAGGGGG	AAAACAAAACCTTCAAATCTCC
H_22	chr12	19173994	19174243	249	19174010	19174279	269	sense	GATTTGAATTTGGAGTGGATTTTTT	CAACCAAATAATACTCTTAACCTCCTC
M_22	chr11	19513346	19513596	250	19513362	19513632	270	sense	GATTTGAATTTGGAGTGGATTTTTT	CAACCAAATAATACTCTTAACCTCCTC
H_23	chr5	175231106	175231355	249	175231094	175231369	275	sense	GATTTGAATTTTTTATTTGGAAGGG	AAACCCTATTACCCACAACCC
M_23	chr6	172310504	172310753	249	172310492	172310767	275	sense	GATTTGAATTTTTTATTTGGAAGGG	AAACCCTATTACCCACAACCC
H_24	chr3	102878107	102878356	249	102877901	102878269	368	reverse	GGAGTTGGAGGTGGTGTTGTAG	AAAAAACCCCCTTAATCCCAC
M_24	chr2	21864998	21865247	249	21864788	21865161	373	reverse	GGAGTTGGAGGTGGTGTTGTAG	AAAAAACCCCCTTAATCCCAC
H_25	chr18	17434540	17434789	249	17434519	17434760	241	sense	AAGGGGTTGGTAAAAGAGAGG	CAAAACGATCACAAATAACTCCC
M_25	chr18	14596337	14596586	249	14596316	14596555	239	sense	GAGAGGTTGGTAAAAGGGTGG	ACACAATCACAAATAACTCCCATCT
H_26	chr13	49468644	49468893	249	49468651	49468814	163	sense	GGTAGTTTAATTGGGAGATTTTTTT	AACTTTTCTCCCTTCCAAAATCCTA
M_26	chr17	28813653	28813902	249	28813660	28813823	163	sense	GGTAGTTTAATTGGGAGATTTTTTT	AACTTTTCTACCTTCCAAAAACCTA
H_27	chr2	158193245	158193494	249	158193425	158193737	312	sense	GGTTGCGAGGTTTTAGAGTAGAG	CCTACCCTACAACAACAAACCC
M_27	chr12	21221539	21221789	250	21221720	21222032	312	sense	GGTTGCGAGGTTTTAGAGTAGAG	CCTACCCTACAACAACAAACCC
H_28	chrX	149817637	149817886	249	149817383	149817731	348	reverse	TTGTTTTTAGTTATGGTGGTTTGG	TCAAAATTTTAAAAAACCCATCC
M_28	chrX	148982134	148982381	247	148981904	148982228	324	reverse	TTGTTTTTAGTTATGGTGGTTTGG	TCAAAATTTTAAAAAACCCATCC
H_29	chr2	240613371	240613620	249	240613390	240613673	283	sense	ATGGTTATTCGGTTAGTTTAGGA	CTCAAAACCCAAACAAAAACC
M_29	chr12	103928015	103928274	259	103928025	103928330	305	sense	CGGAAGGTTATGGTTATTTTTTTAG	CAACTCAAAACCTAAACAAAAACC
H_30	chr13	94163290	94163539	249	94163251	94163560	309	reverse	TGCGAATTGAGGTGATGG	CCTACCGACTTAAAACTCCC
M_30	chr17	75120184	75120433	249	75120100	75120455	355	reverse	TTGCGAATTGAGGTGATGG	CCCGAACCATACCAACTCC
H_31	chr10	103815236	103815485	249	103814914	103815198	284	sense	TTGGGGTTTGGGGAAGGG	CCAAACTTTACCCAAATCCAAC
M_31	chr9	101717295	101717544	249	101716960	101717260	300	reverse	CGTTTAGGTTTTGTTTAGGTTTAG	AAAATCTAAAAAAAACCCTCCCC
H_32	chr15	78139075	78139324	249	78138797	78139032	235	reverse	GGAGGAGAGTTATTGGATTGGT	CCCAAAAAAAACAATAAAACAA
M_32	chr7	59172750	59172999	249	59172464	59172707	243	reverse	GGAGGAGAGTTATTGGATTGG	AAATAAACCCCCCAAAAAC
H_33	chr6	111515401	111515650	249	111515299	111515670	371	sense	TAATTATTTGGAGGTTGTGGGG	ACTCCTCCTAAAAAAACACCAT
M_33	chr4	152842170	152842400	230	152842127	152842420	293	sense	GTGGGGGGTGTTTTTAAGAA	ACTCCTCCTAAAAAAACACCAT
H_34	chr3	103050947	103051196	249	103050938	103051175	237	sense	GAGGAGGGGTTGGGAGG	TATCCACAATCATACTCCCAAACT
M_34	chr2	22022882	22023147	265	22022873	22023126	253	sense	GAGGAGGGGTTGGGAGG	TATCCACAATCATACTCCCAAACT
H_35	chr17	10042393	10042642	249	10042392	10042691	299	sense	TCGGAGAAGGGGTATAGGGT	CCCAACCCAAAACTAAAATCC
M_35	chr16	9953875	9954124	249	9953870	9954173	303	sense	TTTTTTAGAGAAGGGGTATAGGGT	CCCAACCCAAAACTAAAATCC
H_36	chr10	94598392	94598641	249	94598350	94598687	337	reverse	GGGTCGTAGTTAGGAGGAGAA	CCTATATAAAACCCACCCTCC
M_36	chr9	92319492	92319741	249	92319472	92319795	323	reverse	GGGTTTTGGGGTTGTAGTTAGG	ATAAAAATCTCATCCCCCAAAAAC
H_37	chr2	224611938	224612187	249	224611876	224612194	318	sense	GCGGGAGGTTGAGAAAGTTTT	TTTCCGACTATAACCCTCCTC
M_37	chr12	87920272	87920527	255	87920210	87920473	263	sense	GCGGGAGGTTGAGAAAGTTTA	AAACCAAACTCCCTCTCCAATT
H_38	chr11	63337498	63337747	249	63337287	63337485	198	reverse	GTTTTTTTTTATGGAGGTTTATTGT	TTTAAAAACCCCTCTACCTCTAC
M_38	chr14	10637222	10637475	253	10636930	10637209	279	reverse	GTTTTTTTTTATGGAGGTTTATTGT	CCAACAAAAATACCCAACTAACTTCT
H_39	chr9	94566804	94567058	254	94566665	94567019	354	sense	GAATTGTAGTTTGAGTTGGTGTTT	CAAAACTCCAACCCCCAAC
M_39	chr15	104650037	104650291	254	104649898	104650253	355	sense	GAATTGTAGTTTGAGTTGGTGTTT	ACTAAACTCCAACCCCCAAC
H_40	chr20	35964889	35965144	255	35965080	35965463	383	sense	GTTTAGGGTAGGGGATAGTTGG	TACCCCCTTCTCTACAAAACCA
M_40	chr10	26557335	26557589	254	26557638	26557909	271	sense	GGGCGTTTTTTATTATTTGGTA	ATACCCCCTCCTCCACAAAATC
H_41	chr6	7053067	7053326	259	7052992	7053182	190	sense	TTTATTAGGGTGAGAGGGGGAG	TTTCTAAATATACAAAATTCATCAACTC
M_41	chr4	7017096	7017355	259	7017021	7017211	190	sense	TTTATTAGGGTGAGAGGGGGAG	TTTCTAAATATACAAAATTCATCAACTC
H_42	chr11	64608109	64608375	266	64608412	64608591	179	sense	AATATAGAGATTGGGGTTTGTAGAGAA	AAAAAACACCCCCTACATAAATCC
M_42	chr14	9363899	9364248	349	9364286	9364465	179	sense	AATATAGAGATTGGGGTTTGTAGAGAA	AAAAAACACCCCCTACATAAATCC
H_43	chr19	45642051	45642318	267	45642080	45642429	349	reverse	ATTTGGGGAGGGGTATGTTAG	TCTAACCTCTAACCCACCAACC
M_43	chr19	46807567	46807836	269	46807477	46807781	304	reverse	CGTTTTTTGTTAGTTGTATTTTTTT	CCCCAACTACCAAATTTACCAC
H_44	chr15	62920885	62921169	284	62920566	62920792	226	reverse	GCGGTGGAGTTTTTGAGGTTT	CAACTCCAACTCTTCCTATAACACC
M_44	chr7	43312283	43312574	291	43311956	43312191	235	reverse	TGGAGTTTTTGAGGTTTTTTGAA	AAATCCCTACTCTCAACTCCAAC
H_45	chr21	27260203	27260526	323	27260130	27260378	248	sense	TTTTTATAGAGGTTAAAGATAGTTAGAGA	CAAAAACAAAAAACTAATACAAAACATC
M_45	chr3	19698600	19698926	326	19698531	19698912	381	sense	TTTTTATAGAGGTTAAAGATAGTTAGAGA	CAACACCTACCCAAAATAAAACC
H_46	chr6	42640169	42640503	334	42640204	42640421	217	reverse	GTTTATGTGTTGGGAGATTTAATGG	ACCCAAACTTAAAAAAACAACTATACC
M_46	chr4	42437261	42437597	336	42437288	42437550	262	sense	GTAGTTCGATTTAGATTTGGGGA	TCTCCTCTTCAAAAACTAATACATATAA
H_47	chr11	3035189	3035536	347	3035163	3035518	355	sense	GAATTTGTTATGGTTGGGAA	CAAACTAAACCTAATCCCCAC
M_47	chr14	3067036	3067382	346	3067009	3067367	358	sense	GGAATTTGTTATGGTTGGGAA	CTCCAAACTAAACCTAATCCTCAC
H_48	chr20	54637165	54637514	349	54637159	54637471	312	sense	GGTTTTTGGGGTAGATTTTTTAGG	AAAAATCCAAATACTAAAACCCACC
M_48	chr10	7905909	7906258	349	7905904	7906216	312	sense	GGTTTTTGGGGTAGATTTTTTAGG	AAAAATCCAAATACTAAAACCCACC
H_49	chr1	209499775	209500124	349	209499766	209499990	224	reverse	AATCGTTAGATGGAGGAAAGAAG	CCAACCCCCTCCCCTC
M_49	chr1	159153908	159154255	347	159153899	159154122	223	reverse	AAAAATTTTTAGATGGAGGAAAGAAG	CCCCAACCCCCTCCCCT
H_50	chr4	7120702	7121051	349	7120709	7120917	208	reverse	GTTTATAGGAGGTTTTTTTTAATGTTT	CAAACAACTATACCCACTTTTCTACC
M_50	chr5	1732967	1733314	347	1733043	1733322	279	reverse	GGGAAACGGGAAATTGGTA	ATAAACAAACAATAATCACCAATAAT
H_51	chr8	21937999	21938348	349	21938026	21938368	342	sense	GTTAAGGGTAGTTGTGGAGTGGGG	AAACCTCTATACACCTCCACCAAAC
M_51	chr8	21948458	21948807	349	21948485	21948827	342	sense	GTTAAGGGTAGTTGTGGAGTGGGG	AAACCTCTATACACCTCCACCAAAC
H_52	chr9	37641052	37641401	349	37641077	37641394	317	sense	GTATTTTTTTTGTAGGTAAGGGAGG	CACCTAAACCCAAATCTCTCCC
M_52	chr15	39767490	39767839	349	39767516	39767840	324	sense	GTATTTTTTTTGTAGGTAAGGGAGG	ATCACTCAAAAAATTAACACTAACC
H_53	chrX	48845203	48845552	349	48845211	48845562	351	sense	CGGTTTTAAGTTAGTTGTTTGTT	CCCTAAAAATATCCACTCCCC
M_53	chrX	46966284	46966634	350	46966293	46966644	351	sense	GGTTTTGGGTTAGTTGTTTGTT	CCCTAAAAATATCCACTCCCC
H_54	chr5	111783409	111783758	349	111783425	111783770	345	sense	GGGTGGTCGTGTGTAGTTAAGTT	CCCAAAAAAAACTCCCCTACC
M_54	chr6	108689416	108689777	361	108689435	108689789	354	sense	TGGTTTTGTGTAGTTAAGTTTAAGTTTTT	CCCAAAAAAAACTCCCCTACC
H_55	chr6	110904137	110904486	349	110904112	110904478	366	sense	AGTTAGATGTTTTTAGTATTTGTTG	ACCGCACCATAAAATCC
M_55	chr4	153487143	153487491	348	153487148	153487485	337	sense	GAGAGTATTTAGGTTTTATTTGTTTGG	CGACAACACCATAAAATCCC
H_56	chr1	6684060	6684409	349	6683853	6684166	313	sense	TTTGAGGTTGGATTTATTTTAGAGG	CCCCAACTCCTAAAAACCAATAC
M_56	chr1	9726005	9726356	351	9725797	9726112	315	sense	TTTGAGGTTGGATTTATTTTAGAGG	CCCCCAACTCTTAAAAACCAATA
H_57	chr11	64402668	64403017	349	64402766	64403050	284	reverse	ATTAGGGTGTTTGATTGGGT	AAAAAAACCCCTCCCAACC
M_57	chr14	9569451	9569802	351	9569474	9569835	361	reverse	AAGGTATTGGGTATTGGGTGTTT	CGACCTTTATAAAATCAATCCCTA
H_58	chr2	73374118	73374467	349	73374195	73374430	235	reverse	GCGTTTTACGTTTGGGGAG	CAACCCCCCCACTTATATAACTAC
M_58	chr13	73597889	73598246	357	73597966	73598207	241	reverse	GTATATAGGTTTTATGTTTGGGGAG	CAACCCCCCCACTTATATAACTAC
H_59	chr2	53867420	53867769	349	53867383	53867811	428	reverse	TTGTTTTAGGAGGAGAGGAGGA	AAATCAAACCTCTACCTACCCAC
M_59	chr13	54070516	54070873	357	54070478	54070914	436	reverse	TTTTGTTTTAGGAGGAGAGGAGGA	TAAACCAAACCTCTACCTACCCAC
H_60	chr2	17798357	17798706	349	17798260	17798409	149	reverse	GATTAGGTTTTTTTGGGAGATTT	CAACTCAACTAACCCTACCTCTCC
M_60	chr13	17693042	17693392	350	17692947	17693212	265	reverse	GGGATTTTATTTTATTTTGTTGTAGG	ACTCAACTAACCCTACCTCTCCC
H_61	chr1	171712808	171713157	349	171712836	171713213	377	reverse	GGTATTGGTTTTAAAGTTGGGAG	CCTATAATATCTAAAAAATACCACCTAATC
M_61	chr1	203122439	203122795	356	203122583	203122851	268	reverse	GGTATTGGTTTTAAAGTTGGGAG	CAACCCAACCCATCCCAAC
H_62	chr3	52714863	52715212	349	52715288	52715490	202	reverse	GAGAAGGGGATTTAGGAGGTAA	CCTCCTCAACCAACCATACTAA
M_62	chr2	83658724	83659076	352	83659152	83659355	203	reverse	GAGAAGGGGATTTAGGAGGTAA	CCTCCTCAACCAACCATACTAA
H_63	chr1	241484798	241485147	349	241484499	241484619	120	sense	GGAGTTGTTTTAATGGGGGAA	CTAACTTTATACAACCCTCCCCC
M_63	chr1	213853873	213854222	349	213853675	213853827	152	sense	GGGAGGGTTGTATAAAGTTAGGA	AAACTAAACCACCCTTCCCATC
H_64	chr20	6696306	6696655	349	6696011	6696111	100	reverse	TTTGTTTTTAAAGGAGAGATTAGTTGG	AAATAAAAAACCAAACCCTAACCC
M_64	chr10	40074726	40075072	346	40074431	40074531	100	reverse	TTTGTTTTTAAAGGAGAGATTAGTTGG	AAAATAAAAACCAAACCCTAACCC
H_65	chr9	130573720	130574070	350	130573765	130573961	196	reverse	GGGTCGGGTTTAGGAGTTTTAG	CCGAAACCAAAACACCTCA
M_65	chr15	10084608	10084958	350	10084632	10084820	188	reverse	GGTAGTTTTGAGGGTAAGGTAAT	AAAAATACAACCCAAAAAAATC
H_66	chr2	242146987	242147337	350	242146788	242147051	263	reverse	TGGAGTTTTGGTTTTAGGATTTG	CCCCAAAATTACCTTTCCCTTA
M_66	chr12	105493287	105493629	342	105493106	105493352	246	reverse	TGGAGTTTTGGTTTTAGGATTTG	CTTAAAAAACCAAACCCTAAACCC
H_67	chr1	154878363	154878716	353	154878552	154878699	147	reverse	GTATTTATTTATTTAGGGTTGGG	ACCCCAACCTCTCCTCAC
M_67	chr1	135250201	135250555	354	135250284	135250538	254	reverse	GTATTTATTTATTTAGGGTTGGGG	ACCAAAAAATAAAAATAACCCC
H_68	chr20	43853684	43854038	354	43853918	43854225	307	reverse	CGGGTTAGGGTTTTAGGAG	TTCGATTCCCATAATAACCCC
M_68	chr10	18711306	18711660	354	18711541	18711890	349	reverse	ACGTTAATTTTTTTTGTAGTTGTAG	TCGATTCCCATAATAACCCC
H_69	chr1	26019127	26019487	360	26019148	26019452	304	sense	TTTTTTAGTTCGTTAGTAGATTGGG	ACCCTTAAACCCACAAAACCC
M_69	chr1	28425774	28426133	359	28425807	28426091	284	sense	TTAGTAGATTGGGTTTAGGTGTTAGG	AACCCACAAACCTAAACCAAAATAC
H_70	chr13	41520682	41521046	364	41520724	41521062	338	sense	GGTGGATTTTTGTTTGGAGG	CAATTTCTAAAATCCCTCTTACTCC
M_70	chr17	20985491	20985855	364	20985533	20985872	339	sense	GGTGGATTTTTGTTTGGAGG	TCAATTTCTAAAATCCCTCTTACTCC
H_71	chr9	110968997	110969361	364	110968992	110969264	272	reverse	TTGGTTGCGGGATTTGTG	GCAACCTCACCCTCCTCC
M_71	chr15	27041807	27042171	364	27041802	27042074	272	reverse	TTGGTTGCGGGATTTGTG	GCAACCTCACCCTCCTCC
H_72	chr14	91372155	91372520	365	91372202	91372484	282	sense	GTGGGAATAGTTTTTGGGTTTTA	CCCACTACCTCCAACAAATAACC
M_72	chr7	155046760	155047120	360	155046793	155047084	291	sense	GTCGTTGAGGAGATATGGAAA	CCCACTACCTCCAACAAATAACC
H_73	chr1	95472417	95472789	372	95472532	95472787	255	reverse	GGTTTTTTTATAGGGTGAGATTTGAG	CCACGAAACCTAAACACCCC
M_73	chr1	98264198	98264572	374	98264310	98264570	260	reverse	GGTTTTTTTATAGGGTGAGATTTGAA	CCACCACTAAACCTAAACACCC
H_74	chr2	238776563	238776966	403	238776735	238777078	343	reverse	GGGATTTTTTTTGTAGGTGATTGA	TAACCAAACAAAAACAAACCCC
M_74	chr12	102069844	102070298	454	102070068	102070412	344	reverse	GGGTTTTTTTTGTAGGTGATTGA	AACCAAACAAAAACAAATCCC
H_75	chr10	115929002	115929423	421	115928904	115929209	305	sense	TTTTTGTAAAGGAATTTTTTGAGT	TCATACAAACCCTCTCCCTCC
M_75	chr9	113839712	113840156	444	113839614	113839917	303	sense	TTTTTGTAAAGGAATTTTTTGAGT	ATACAAACTCTCTCCCTCCCC
H_76	chr11	103412587	103413016	429	103412590	103412953	363	reverse	CGTAGGAGTTTAGGGAATAGTGGT	AAACAACCCCCAAACAAATAAAT
M_76	chr14	102641326	102641755	429	102641327	102641690	363	sense	GGAGGTAGTTTTTAGATAGATGAGTG	TAAAAACCCAAAAAACAATAATCCT
H_77	chr20	55567599	55568043	444	55567719	55567945	226	sense	TATAAGTATTTGGAATGGATGGG	AACATCTAACATCAATAAATTAACCA
M_77	chr10	6961323	6961767	444	6961429	6961676	247	reverse	TTTTTTTAGTATTTGATATTAGGGAATTAG	AAAAAACTCAAAACATAAACACCTTAAATA
H_78	chr20	42272744	42273188	444	42272917	42273137	220	reverse	ATTTATTTAATAGAGAGGAGGAAGTAGG	TACTCCTCCCACCCCAATAACT
M_78	chr10	20234077	20234521	444	20234246	20234470	224	reverse	ATTTATTTGATAGAGAGGAGGAAGTAGG	CCCATACTCCTCCCACCCC
H_79	chr3	48568731	48569180	449	48568744	48569179	435	sense	TTTTTGGTTAGGAGAGAGGGAAG	AAAAAAAATCTAAATACCATACAACAATAAAC
M_79	chr2	87920907	87921358	451	87920958	87921356	398	sense	TATAGGGTTTTTTTTAGGTTGGGGG	AAAAAATCTAAATACCATACAACAATAAAC
H_80	chr1	227636866	227637315	449	227636874	227637116	242	reverse	GGTTTAGTTTTTTGGATTTAGGGAG	TACCTAACTACTAACTTCCAATATTTCAA
M_80	chr1	227523456	227523906	450	227523464	227523706	242	reverse	GGTTTAGTTTTTTGGATTTAGGGAG	TACCTAACTACTAACTTCCAATATTTCAA
H_81	chr10	105201865	105202314	449	105201896	105202215	319	sense	TTTTTATTTGGGGTTAGTTGTGG	ACAAAACAAACATCTCAACTTCCTC
M_81	chr9	103145801	103146254	453	103145801	103146154	353	sense	TGATAGTTGGTATATTTTAGGGAGGG	CAAAACAAACACCTCAACTTCCTCT
H_82	chr11	43658487	43658936	449	43658566	43658852	286	sense	TTGAGTTTAAATTAGTTTGGGTTTGAT	CTACTCCGACACCACTTTAAACC
M_82	chr14	28423704	28424154	450	28423756	28424013	257	reverse	ATTGGTGATTTGTTTTTTTTTTTG	AATTCTCTAATCCCATTTCCTCTTC
H_83	chr12	22090425	22090874	449	22090440	22090760	320	sense	GAGTTGAGGTGGTGAGGGATTAG	AAAAAACCCCTAAATCCAAAACC
M_83	chr11	22390714	22391163	449	22390732	22391053	321	reverse	CTCTGGAAGGCCCCTGAATCCAGG	CAGAGGTGGTGAGGGACTAGCTCCC
H_84	chr1	221603759	221604208	449	221603795	221604052	257	reverse	GGGAAGGAAGTTGTATGTATGAGAT	CACTCTAAAAATCTCACAATATAACACC
M_84	chr1	146885247	146885703	456	146885266	146885457	191	sense	TTTGGGTTTATATATTGTATTTTGGGA	AAAAAAATTAATACCTAATACTACTCCCC
H_85	chr10	131824371	131824820	449	131824378	131824663	285	sense	TTAGGAGTTTTTTTAGTTAGGGAG	CAAACAAAAACAATCCAATACC
M_85	chr9	129771180	129771641	461	129771205	129771359	154	reverse	GAGCCTGAGAAATCCCAGAAAGGG	CTGACAGCCAGGAACCATGACAGCC
H_86	chrX	103297956	103298405	449	103298074	103298364	290	sense	GGAGTAGTTTAGGGTTAGAGAGGGA	ACCAAAAATAAAAAATCCACCCC
M_86	chrX	102794377	102794826	449	102794494	102794783	289	sense	GGAGTAGTTTAGGGTTAGAGAGGGA	ACAAAAATAAAAAATCCACCCCTAC
H_87	chr20	48162617	48163066	449	48162643	48162991	348	sense	CGTATTTTTGGTATTTAGTATGGGA	AAACCCTCAAAACCTCCTACAAC
M_87	chr10	14358151	14358595	444	14358157	14358503	346	sense	TGATGTTTTTTGTAGATATTTTAAGG	ACAAAAAAACCAAAATCCCC
H_88	chr10	15170381	15170830	449	15170716	15171068	352	sense	GGGTATTTGTAGGGTTATGGTGG	CATTCCAAAAAAAACCTATACCC
M_88	chr9	15385398	15385865	467	15385754	15386103	349	sense	GGGTATTTGTAGGGTTATGGTGG	CATTCCAAAAAAAACCTATACCC
H_89	chr21	26029470	26029919	449	26029620	26029841	221	reverse	GTTTTTGTGGGGGAAAAGGT	AAAAACCCTAAAACCTCACACTTC
M_89	chr3	20934537	20934986	449	20934602	20934841	239	sense	ATTTTGTTGGGAGTTGTAGTTTTGG	AAAACCGCACTCACCCACTC
H_90	chr17	24077353	24077802	449	24077401	24077759	358	reverse	TAGTTTTGCGTAGAAAGTAGAGGG	TCCCTACGAAACCTCTACCCC
M_90	chr16	23931422	23931854	432	23931470	23931802	332	reverse	TAGAAGGTAGAGGGTGGAGAGAGTT	CCTCCCTACTAAACCTCTACCCC
H_91	chr7	44129555	44130004	449	44129585	44129994	409	reverse	ATTATTGGGAGGTTTGGGTAGGG	ACCTAAAACTACCACCCCCAACT
M_91	chr3	82212332	82212780	448	82212362	82212770	408	reverse	GTTATTGAGAGGTTTGGGTAGGG	ACCTAAAACCGCCACCCAC
H_92	chr15	30109947	30110396	449	30110413	30110648	235	sense	TAGAGGAAGTTTTATAAGGAGTTGG	AAAACCAACTAAAATACCCCAACC
M_92	chr7	10319198	10319631	433	10319648	10319912	264	sense	TAGAGGAAGTTTTATAAGGAGTTGG	CAAAATCAAAACATAACCCTACCTC
H_93	chr6	170735173	170735622	449	170735189	170735521	332	sense	GAGAGGGAGTTTTGAGGTTGG	AACAATTCCCCAACAAAATAAAC
M_93	chr4	167589990	167590474	484	167589981	167590347	366	sense	GGAGAAGGTGTTTTTGGGGAA	AACAATTCCCCAACAAAATAAAC
H_94	chr18	27331902	27332351	449	27332241	27332556	315	sense	TTTTGTTGTTTTTTTTGGTAAGTG	AACTCACTACACCCACACACCAC
M_94	chr18	24418732	24419188	456	24419078	24419327	249	sense	TTTTGTTGTTTTTTTTGGTAAGTG	CAACCTACTCTCCTAACTCCAACC
H_95	chr10	131155255	131155704	449	131155709	131155995	286	reverse	TGGTTTTTAGTAGGAAGGAAATATGG	ACCTCCCAAATATTACCCAACC
M_95	chr9	129112539	129112973	434	129112984	129113264	280	reverse	TGGTTTTTAGTAGGAAGGAAATATGG	AAAATATTACCCAACCTTCCCC
H_96	chr3	48859774	48860223	449	48859525	48859755	230	reverse	GTTTTGGGGAGTGGTGTAGGAG	CCTTCAAAACTAAATCTAACAAATCACTC
M_96	chr2	87620298	87620783	485	87620031	87620306	275	reverse	GTTTTGGGGAGTGGTGTAGGAG	TCTCAAACAAAAATAAAAAATCCTCTC
H_97	chr2	27210646	27211095	449	27210706	27210948	242	sense	CGATGAGTAGTTTAGTGTTGGGG	AATCAAAATTTTAACAACTCCCC
M_97	chr13	27086757	27087203	446	27086818	27087061	243	sense	GATGAGTAGTTTAGTGTTGGGGTTA	ATAATCAAAATTTTAACAATTCCCC
H_98	chr7	158190150	158190599	449	158190120	158190488	368	reverse	GGGTATGGGTTTTTTAGTTGTGG	ACTACTTCCCAACCCCTACTC
M_98	chr3	195771602	195772037	435	195771569	195771925	356	reverse	TGTATGGGTTTTTTAGTTGTGG	CCTACTACCTCCCAACCTCTACTC
H_99	chr9	130830000	130830449	449	130830036	130830256	220	sense	GGTTAGTAAGGGTTTAGGGGG	CCATAAACTTCAACATAAAAAAACT
M_99	chr15	9822292	9822751	459	9822317	9822542	225	sense	TTGGTTAGTAAGGGTTTAGTGGGG	CACCATAAACTTCAACATAAAAAAACT
H_100	chr13	76358126	76358575	449	76358059	76358349	290	reverse	GCGGTTGTAGTTTTTGAGTGTAG	TATCCCGAACCAACTCCTAC
M_100	chr17	57371668	57372081	413	57371516	57371839	323	reverse	TTATTTTTTTGTTATGGTTTTGG	AAAAACACAAACTACAAATCCC
H_101	chr7	117300397	117300848	451	117300124	117300422	298	sense	AATGGGTATTTTTATATTTGTTGGG	AAAAATCCCTCCTATCCCTTCC
M_101	chr3	155196123	155196548	425	155195850	155196148	298	sense	AATGGGTATTTTTATATTTGTTGGG	AAAAATCCCTCCTATCCCTTCC
H_102	chr7	100048069	100048522	453	100048134	100048322	188	sense	AATTTGGGGTAGAGTTGGAAGAG	AACAAAACTCAAAAAACAAAACCT
M_102	chr3	47795275	47795729	454	47795340	47795529	189	sense	AATTTGGGGTAGAGTTGGAAGAG	AACAAAACTCAAAAAACAAAACCT
H_103	chr12	51281260	51281719	459	51281338	51281660	322	sense	GGTTGTTTTTAAGGTAGGAGAGG	CCCAAAAAACCTCAAAAAATCT
M_103	chr11	49678870	49679329	459	49678948	49679270	322	sense	GGTTGTTTTTAAGGTAGAAGAGG	CCCAAAAAACCTCAAAAAATCT
H_104	chr4	83938606	83939133	527	83938792	83939107	315	sense	GGGGTTTTTGTTTTTTAGGGG	TTAACTATAACTAAACAAAACTTTCTTCC
M_104	chr5	46780225	46780754	529	46780415	46780727	312	sense	GGGGTTTTTGTTTTTTAGGGG	AACTATAACTATACAAAATTTTCTTCC
H_105	chr18	46977941	46978483	542	46978069	46978384	315	sense	TGGGTGTTTTTAATTTTTGGGAG	CCCTTAATTTCAACCTCTACTACAAC
M_105	chr18	44293761	44294302	541	44293888	44294205	317	sense	TGGGTGTTTTTAATTTTTGGGAG	ACCCTTAATTTCAACCTCTACAACAAC
H_106	chr1	2334214	2334761	547	2334389	2334715	326	sense	GTTTGGGGGTTAGAGGGGTA	CCTTAACAAATACTTCAAACCTCCC
M_106	chr1	5482096	5482635	539	5482270	5482611	341	sense	GTTTGGGGGTTAGAGGGGTA	TCTATCCCCTCCAAATATACAACC
H_107	chr8	22078771	22079319	548	22078814	22079254	440	reverse	TTTTTGGAATTTTTTGGGAAGAT	CCCTCCCCTAACCTCCAATAC
M_107	chr8	22088626	22089158	532	22088683	22089018	335	reverse	GGGTATTGGAGGTTAGGGGA	CCCGACCGAACACTATCCC
H_108	chr11	13255751	13256299	548	13256305	13256453	148	sense	GGGTTAGGGTAGGTAGAGGTGT	CCCAAAAACAAAACTATCCCT
M_108	chr14	58610875	58611423	548	58611429	58611577	148	sense	GGGTTAGGGTAGGTAGAGGTG	CCCAAATACAAAACTATCCCTT
H_109	chr12	7173736	7174285	549	7173802	7174113	311	sense	GGATTTTTTAGGTTTAGATTGAGGG	AAAATTTCAAAACTCCTTCCCCT
M_109	chr11	7436409	7436941	532	7436460	7436779	319	sense	TTAGGATTTTTTAGATTTAGATTGAGGG	CTAAAAAACTTCAAAACTCCTTCCC
H_110	chr11	62447189	62447738	549	62447248	62447519	271	sense	GTTTTTTGTTGGGTTGTTTTGG	AAAAAAAACTAAACACCCTCCCC
M_110	chr14	11162050	11162601	551	11162110	11162381	271	sense	GTTTTTTGTTGGGTTGTTTTGG	AAAAAAAACTAAACACCCTCCCC
H_111	chr8	97726574	97727123	549	97726699	97727008	309	sense	GGAGGGTTTTAGTTTAGTTAGGGG	AAAAAACAACCACAAACTCCCA
M_111	chr8	99220486	99220988	502	99220586	99220916	330	sense	GGAGGGTTTTAGTTTGGTTAGGGG	CACAACTTCCCCATTTCTAAACTC
H_112	chr11	128750344	128750893	549	128750475	128750684	209	reverse	TTTTAGGTGTGTGTGTAGGAGTGTG	AAAAACTAAACTTCTTTCTAATAAAAAACC
M_112	chr14	127502006	127502541	535	127502051	127502370	319	sense	GGGAAATTATTTATATAGGGAAGGAG	CTTTAACTCTCCTCCCCCTCC
H_113	chr16	74239084	74239633	549	74239213	74239577	364	sense	AGTTAGTTGAGTTTTGTGTGTTAGG	TAAACCTCCAACTCCAACCTCTC
M_113	chr20	73766186	73766735	549	73766345	73766679	334	sense	GTGAGGAGGTAGTTTTTTTAGTAGTG	TAAACCTCCAACTCCAACCTCTC
H_114	chr1	153200482	153201031	549	153200748	153200935	187	sense	GGGGTGTTAGGGGTAGTTTAGG	ATCCTTACTCCCCCTCCCC
M_114	chr1	133504475	133505024	549	133504742	133504992	250	sense	TGTTGTTTTTGATTTTTTTTTTGGG	CCCTCTAAAATTCCCAAATCCTAAA
H_115	chr1	52603952	52604501	549	52603869	52604196	327	sense	GTTTGGGTATTATTTTGAGGG	ACTCCGTTACCCACCTTCC
M_115	chr1	55201080	55201657	577	55200997	55201344	347	sense	GTGTTTGGGTATTATTTTGAGGG	CCCATCTCTCCTAAAACCAAACT
H_116	chr1	116717260	116717809	549	116717359	116717671	312	sense	ATTTTAGGAAGTGAGGAGGAGG	CACCCCCTTCCCCATAATAAC
M_116	chr1	119346330	119346881	551	119346428	119346743	315	sense	ATTTTAGGAAGTGAGGAGGAGG	CACCCCCTTCCCCATAATAAC
H_117	chr11	10428699	10429248	549	10428800	10429209	409	reverse	GGGGTTGGTTTAAGGTTAGTA	CCCCTACTACTCTCAAATTTCCC
M_117	chr14	61499537	61500084	547	61499637	61500047	410	reverse	CGGGGTTGGTTTAAGGTTAG	CCCCTACTACTCTCAAATTTCCC
H_118	chr14	59406810	59407359	549	59406861	59407049	188	sense	TTGTGGATGTAGTTTTTATGGTA	AATCCCAATAACTCAAACACC
M_118	chr7	122889661	122890213	552	122889716	122889904	188	sense	TTGTGGATGTAGTTTTTATGGTA	AATCCCAATAACTCAAAAACC
H_119	chr22	18447733	18448282	549	18447808	18448055	247	sense	TTTGGATAGGTTTTTTAGATGG	ACCATATTACCTCACAAAAACC
M_119	chr10	64146059	64146616	557	64146131	64146387	256	sense	GGGTTTGGATAGGTTTTTTAGA	ACCATATTACCTCACAAAAACC
H_120	chr1	43196588	43197137	549	43196627	43196912	285	sense	GGAAGGAGGTTATGTGTTTAGTG	ACCATAAAACCCAACAACAAAAT
M_120	chr1	45854947	45855501	554	45855057	45855374	317	reverse	TTTTTAGATTAGAGTATAAGTTTGGG	CCGAAACCCATTCTCACTAC
H_121	chr11	113251166	113251715	549	113251217	113251509	292	reverse	GGGGTTTAGTTTTGAGAGGTTG	AAAACCCTTAACCTTCTCACCC
M_121	chr14	112349849	112350419	570	112349997	112350183	186	reverse	GGTTTAGTTTTGAGAGGTTGGG	CTCCCCTCAAAACCTAAAACC
H_122	chr17	58871440	58871996	556	58871598	58871933	335	sense	GAGTGTTAGTGAAATGTTAATTGTATGG	CAACACTTCTTTCAATACATTTTCCT
M_122	chr16	58967495	58968049	554	58967616	58967953	337	sense	TTTTTAAGGTTATGTTGTTTTTTGTG	AAATATTAAAAACCCAAAAATTCCC
H_123	chr11	11599628	11600195	567	11599698	11600049	351	sense	TTTTTTTGGTGTATATTATTTTGGG	ACAAACAATAACAAAATTTCCCA
M_123	chr14	60301130	60301634	504	60301316	60301586	270	sense	TTTTTGAGTTTTTTTTAGAGGGG	ACCTACCCCTCTCCAAAACC
H_124	chr16	68156929	68157501	572	68157174	68157463	289	reverse	AAGGGGAAGGGGGAGAGTTAAAG	CCCCCTCCCACCCTAACAAC
M_124	chr20	67947882	67948448	566	67948121	67948411	290	reverse	AAGGGGAAAGGAGAGAGTTAAAG	ACCTCCCTCCCACTCTAACAAC
H_125	chr20	22963751	22964380	629	22963876	22964201	325	reverse	GTTATTGGTATTGGTTGTAGAGGG	CTAACCCCCAAAAACTAAAATACC
M_125	chr10	56325427	56326056	629	56325527	56325880	353	reverse	AGCGTTGTTGGTATTGGTTG	AAAAACTCCAAAACTATATAAAACCA
H_126	chr19	3958450	3959089	639	3958972	3959283	311	reverse	AAATTTTAGTTTGGTTTGTTGGG	AAACCCTCCTACCTCACCC
M_126	chr19	3852374	3853032	658	3852914	3853225	311	reverse	AAATTTTAGTTTGGTTTGTTGGG	AAACCCTCCTACCTCACCC
H_127	chr8	22491887	22492536	649	22492039	22492445	406	sense	GGGTATTTTAGGTAGAGAAGTTTTG	AATAAAACAAACTATCCCCAAAACC
M_127	chr8	22527846	22528501	655	22527996	22528410	414	sense	TTTAGGTAGAGAAGTTTTAGGTAGAGAAG	AATAAAACAAACTATCCCCAAAACC
H_128	chr5	132326901	132327550	649	132327104	132327446	342	sense	GGTTGGGATAGTTGATTGAGG	CAATACCCAAAAACTCAAACCTA
M_128	chr6	129369100	129369743	643	129369298	129369639	341	sense	GTTGGGACGGTTGATTGAGG	CAATACCCAAAAACTCAAACCTA
H_129	chr7	66023469	66024118	649	66024060	66024289	229	sense	GTTTGGTTTTTTTATATTGGGG	TAAATCTCTCCCTCCCACCTT
M_129	chr3	58125196	58125863	667	58125805	58126032	227	sense	GGTTTGGTATTTTTATATTGGGG	CTCTCTCCCTCCCACCTTTC
H_130	chr2	233206202	233206855	653	233206288	233206741	453	sense	GGAGTTGATAGGGGTAGTAAGGT	AAAACCAACTAAAAACCACTCTCCT
M_130	chr12	96517923	96518552	629	96518094	96518456	362	sense	GCGGGGAGAGGAAGTAGG	CCGAAAAAAACCAACTAAAAACC
H_131	chr2	9531965	9532620	655	9532209	9532559	350	reverse	AAAGGTCGTTGTTTAGGAGGG	CGAAAACTCCATCACCCAAATAC
M_131	chr13	9568771	9569435	664	9569025	9569315	290	reverse	AAAGGTCGTTGTTTAGGAGGG	AAAACTCCATCACCCAAATACC
H_132	chr2	68854988	68855649	661	68855231	68855550	319	reverse	TTTTTGAAGAGGAAGTGGTTATAGTA	CAAAAAAATTCAAAAAATACCAACTC
M_132	chr13	69000894	69001548	654	69001127	69001449	322	reverse	TTTTTGAAGAGGAAGTGGTTATAGTA	CAAAAAAATTCAAAAAATACCAACTC
H_133	chr1	45038142	45038808	666	45038240	45038536	296	sense	TTGATTTATTTAGTTGTTGGGGAGA	AAAAAAAACCACTCCCATTCC
M_133	chr1	47730175	47730844	669	47730273	47730568	295	sense	TTGATTTATTTAGTTGTTGGGGGA	AAAAAAAACCCCTCCCATACCC
H_134	chr11	781323	782072	749	781633	781940	307	sense	GGGGTGTTTAGGTTAGGGTAGG	AACTACTACAAAACCCCCAAACC
M_134	chr14	597136	597885	749	597446	597753	307	sense	GGGGTGTTTAGGTTAGGGTAGG	AACTACTACAAAACCCCCAAACC
H_135	chr10	32675619	32676368	749	32675492	32675661	169	sense	GGGTGGTTTTAGAAGGGG	ACCCGCTCCCTCTACTACCT
M_135	chr9	32522603	32523356	753	32522481	32522650	169	sense	GGGTGGTTTTAGAAGGGG	ACCCGCTCCCTCTACTACCT
H_136	chr10	104393624	104394373	749	104393621	104393962	341	sense	AAGGGAGGAGGAAGGTAGAGG	AACTTAAAAACAACACACTTCTTCC
M_136	chr9	102305356	102306106	750	102305353	102305692	339	sense	AAGGGAGGAGGAAGGTAGAGG	CCTAAAAACAACACACTTCCTCC
H_137	chr4	1827272	1828021	749	1827699	1828070	371	reverse	CGTGGGTGTAGGATTTAGTTTTAGA	ACTCCCATTAAACCCCTCAAC
M_137	chr1	2103034	2103791	757	2103464	2103841	377	reverse	CGTGGGTGTAGGATTTAGTTTTAGA	AACTCCCATTAAACCCCTCAAC
H_138	chr2	235070432	235071183	751	235070794	235070928	134	sense	GTAGTTTGTTTGAGGGAGTGGGT	CTAAAATTTAAAAACCCCAACCTC
M_138	chr12	98386597	98387348	751	98386959	98387095	136	reverse	GTTTTATTTTGGGGTTGGAGG	CAACCTATCTAAAAAAATAAATTCCC
H_139	chr6	41621889	41622641	752	41622574	41622779	205	sense	GGCGGGATAGGTAGGTGG	ACCGACCCTAACTAAAACAAAATAC
M_139	chr4	41383962	41384696	734	41384603	41384845	242	sense	GGGGGTTGGGTAGGTTATTAGA	CCCCACCTATTCCTAAAACAAC
H_140	chr5	6685762	6686515	753	6686315	6686570	255	reverse	CGGGATTTTGTAGAAAGGGTT	AAAAAATACTCCAAAAAACAACCAC
M_140	chr6	6532231	6532974	743	6532778	6533028	250	reverse	GGGATATTGTAGATAGGGTTTTTAA	AAAACCTCCAAAAAACAACCA
H_141	chr11	66367086	66367851	765	66367254	66367637	383	reverse	GAGGTTGAGGTAGGAGAATATTGA	ATAACTAAATCCCAACCCTAAACC
M_141	chr14	7610974	7611748	774	7611142	7611518	376	reverse	GGTTGAGATAGGAGAATATTGATATTTAG	ATAACTAAATCCCAACCCTAAACC
H_142	chr8	146247930	146248740	810	146247964	146248213	249	reverse	AGGTTTATTTTTTGGTGGGGAG	ACCACTCTTCAAATTTACATCTTACAAC
M_142	chr8	147673761	147674708	947	147673795	147674073	278	reverse	AGGTTTATTTTTTGGTGGGGAG	ACCACTCTTCAAATTTACATCTTACAAC
H_143	chr7	156125217	156126056	839	156125452	156125599	147	sense	GGTTTAGTTATTTAGGGAGTAGGAAA	ACTCCTAACCCTTCTCTATAAATCC
M_143	chr3	193770419	193771273	854	193770671	193770806	135	sense	TTCGGGAGTAGGAAAAGGTTAG	ACTCCTAACCCCTCTCTATAAATCC
H_144	chr13	44048801	44049650	849	44048790	44049031	241	reverse	GGTTTTATGGTTGTTAGTGATGGA	AACCCTTTCAAACCCCCTAAAC
M_144	chr17	23493619	23494462	843	23493608	23493849	241	reverse	GGTTTTATGGTTGTTAGTGATGGA	AACCCTTTCAAACCCCCTAAAC
H_145	chr6	88813806	88814725	919	88814279	88814632	353	reverse	TTATGGTTTTTAGGTAAAGAGTAGG	ACGTACCTATCCTCAAAAACC
M_145	chr4	83975385	83976254	869	83975863	83976194	331	reverse	GAGGTATGCGAGAGAGTTTTTTAGA	CACCTATCCTCAACCATAAACCC
H_146	chr20	60310798	60311736	938	60311052	60311227	175	reverse	TTTATTGTTGTTGTGTTATAGGGGAG	CCTAACCCCTAACTCAACCACAC
M_146	chr10	2237926	2238858	932	2238172	2238354	182	reverse	TTTATTGTTGTTGTGTTATAGGGGAG	ACTTCCTCCTATCCCCTAACACA
H_147	chr16	67698006	67698955	949	67698319	67698593	274	reverse	AGGTTTTTTTGTTTAGATTTGGGG	TACACACCAACAACCCCTCAAA
M_147	chr20	67481472	67482424	952	67481785	67482059	274	reverse	AGTTTTTTTTGTTTAGATTTGGGG	TACACACCAACAACCCCTCAAA
H_148	chr2	20729404	20730353	949	20729679	20730043	364	sense	CGAGTTTTTTTTAGAGTTTGGTT	CTCCCTACCCTAATTCCCAATAC
M_148	chr13	20591568	20592529	961	20591843	20592197	354	sense	CGAGTTTTTTTTAGAGTTTGGTT	CTCTAATTCCCAATATCAAAAAC
H_149	chr13	113652194	113653186	992	113652489	113652850	361	sense	AATTTGTTGTTGGAAAGAAGGGT	AACTTATCATCTACTTACTTCAATTTTCCT
M_149	chr17	93893560	93894519	959	93893794	93894177	383	reverse	GGTTTTAGTTTTTTTAAAGGTTGTTTT	TTTTTATATCCACAACACTAAAATTATTC
H_150	chr16	1464513	1465662	1149	1465325	1465566	241	sense	GGGGTTTGAGGGTAGGAG	CTCTAAAACTACCTAAAAAAAACCT
M_150	chr20	1458157	1459612	1455	1459085	1459321	236	sense	GCGGGGGTTTTTGGGAG	AAACTAAAACAACCCCTCCAACC
